# Supplementary material for: Hybrid Nanoparticles and Composite Hydrogel Systems for Delivery of Peptide Antibiotics
Source: Int J Mol Sci. 2022 Mar 2;23(5):2771. doi: 10.3390/ijms23052771 (PMC8911036; doi:10.3390/ijms23052771)
Supplement: Supplementary file 1 [file ijms-23-02771-s001.zip]

Archive with 1 entries (1 files):
- ijms-1600328-supplementary.pdf
